# Supplementary material for: Cbl upregulates cysH for hydrogen sulfide production in Aeromonas veronii
Source: PeerJ. 2021 Sep 9;9:e12058. doi: 10.7717/peerj.12058 (PMC8435198; doi:10.7717/peerj.12058)
Supplement: Supplemental Information 2 [file peerj-09-12058-s002.xml]

<DocumentSummary uid="493739">
    <Project>
        <ProjectID>
            <ArchiveID accession="PRJNA493739" archive="NCBI" id="493739"/>
            <CenterID center="GEO" id="0">GSE120603</CenterID>
        </ProjectID>
        <ProjectDescr>
            <Name>RNA-sequencing of smpB-dependent gene expression in A. Veronii C4</Name>
            <Title>RNA-sequencing of smpB-dependent gene expression in A. Veronii C4</Title>
            <Description>We generated A. veronii strains that express SmpB(wt) or not(△smpB) in trans to evaluate the changes in gene expression upon SmpB expression. As SmpB participate in transtranslation sysytem, this allows us to explore the gene regulaton in A.veronii. Overall design: wild type and △smpB of A.veronii were grown in M9 medium. mRNA profiles were generated by deep sequencing, in triplicate, using Illumina Hiseq xTen.</Description>
            <ExternalLink label="">
                <dbXREF db="GEO">
                    <ID>GSE120603</ID>
                </dbXREF>
            </ExternalLink>
            <Publication date="2020-03-19T00:00:00Z" id="32185140" status="ePublished">
                <Reference>32185140</Reference>
                <DbType>ePubmed</DbType>
            </Publication>
            <Publication date="2020-06-18T00:00:00Z" id="32547961" status="ePublished">
                <Reference>32547961</Reference>
                <DbType>ePubmed</DbType>
            </Publication>
            <Relevance>
                <Other>Unknown</Other>
            </Relevance>
        </ProjectDescr>
        <ProjectType>
            <ProjectTypeSubmission>
                <Target capture="eWhole" material="eTranscriptome" sample_scope="eMultiisolate">
                    <Organism species="654" taxID="654">
                        <OrganismName>Aeromonas veronii</OrganismName>
                        <Supergroup>eBacteria</Supergroup>
                    </Organism>
                </Target>
                <Method method_type="eSequencing"/>
                <Objectives>
                    <Data data_type="eExpression"/>
                </Objectives>
                <ProjectDataTypeSet>
                    <DataType>Transcriptome or Gene expression</DataType>
                </ProjectDataTypeSet>
            </ProjectTypeSubmission>
        </ProjectType>
    </Project>
    <Submission last_update="2020-06-22" submission_id="SUB7654016" submitted="2018-09-28">
        <Description>
            <!-- Submitter information has been removed -->
            <Organization role="owner" type="institute">
                <Name>Hainan Unversity</Name>
                <!-- Contact information has been removed -->
            </Organization>
            <Access>public</Access>
        </Description>
        <Action action_id="SUB7654016-gse120603"/>
    </Submission>
</DocumentSummary>
